# Supplementary material for: In vitro retention of a new thermoplastic titratable mandibular advancement device
Source: F1000Res. 2015 Feb 26;4:56. [Version 1] doi: 10.12688/f1000research.6061.1 (PMC4392831; doi:10.12688/f1000research.6061.1)
Supplement: Raw data of MRA-fatigue tests — Detailed information on each data file can be found in the txt file provided [file f1000research-4-6489-s0001.tgz]

Archive with 1 entries (1 files):
- 151e7d7a-1bcf-4a55-8aac-0648cb8855fa_raw_data_mra_fatigue_tests.zip
