# Supplementary material for: In vitro retention of a new thermoplastic titratable mandibular advancement device
Source: F1000Res. 2015 Feb 26;4:56. [Version 1] doi: 10.12688/f1000research.6061.1 (PMC4392831; doi:10.12688/f1000research.6061.1)
Supplement: Data of retentive forces of mandibular advancement device BluePro® — Sample parameters used for the different tests. [file f1000research-4-6489-s0000.tgz]

Archive with 1 entries (1 files):
- datafilespreadsheetBluePro.csv
