# Supplementary material for: In vitro retention of a new thermoplastic titratable mandibular advancement device
Source: F1000Res. 2015 Feb 26;4:56. [Version 1] doi: 10.12688/f1000research.6061.1 (PMC4392831; doi:10.12688/f1000research.6061.1)
Supplement: Data of retentive forces of mandibular advancement device BluePro® — Sample parameters used for the different tests. [file f1000research-4-6489-s0000.tgz › datafilespreadsheetBluePro.csv]

Test 1	730 cycles on/off	Initial	Actual
No of samples BluePro		5	10
Substrate		casts	casts
No of protrusions BluePro		1	2
No of samples x No of protrusions		5	20
Duration		12 hours	48 hours
Test 2	730 cycles on/off
No of samples BluePro		10	10
No of samples of competitor	competitor	10	0
Substrate		ANA-4	ANA-4
No of protrusions		1	1
No of samples x no of protrusions		20	10
Duration		41 hours	10 hours
Test 3	operator effect on 730 cycles on/off
No of samples BluePro		30	30
Substrate		TBA	ANA-4
No of protrusions		1	1
No of samples x no of protrusions
Duration		58 hours	58 hours
Test 4	reheating effect on 730 cycles on/off
No of samples BluePro		10	10
Substrate		TBA	ANA-4
No of protrusions		1	1
No of refits		3	3
No of sampels x no of refits		30	30
Duration		58 hours	58 hours
Test 5	effect of 3650 cycles on/off
No of samples of BluePro		10	10
Substrate		TBA	ANA-4
No of protrusions		1	1
No of samples x no of protrusions		10	10
Duration		85 hours	65 hours
